# Supplementary material for: A novel computer-assisted tool for 3D imaging of programmed death-ligand 1 expression in immunofluorescence-stained and optically cleared breast cancer specimens
Source: BMC Cancer. 2024 Jan 24;24:121. doi: 10.1186/s12885-023-11748-8 (PMC10807239; doi:10.1186/s12885-023-11748-8)
Supplement: Supplementary file 6 — Supplementary Material 6: Supplementary Table 5. Summary of PD-L1 expression values in each breast cancer case. [file 12885_2023_11748_MOESM6_ESM.xlsx]

## Sheet: 工作表1
Case ID	IC diagnosed by pathologists		PD-L1 expression analyzed by algorithm							Maximal and minimal PD-L1 layer of 3D checked by pathologists		Medical record
	IHC	adjacent fluroescence image	Average		Max	Min	Medium	Standard deviation	level of average value compared with IHC	PD-L1 expression crossed 0% in 3D	PD-L1 expression crossed 1% in 3D	TNBC
1	≥1%	≥1%	≥1%	0.05	0.07	0.04	0.05	0.01	same as IHC
2	≥1%	≥1%	≥1%	0.63	0.75	0.51	0.64	0.07	same as IHC
3	≥1%	≥1%	≥1%	0.01	0.02	0	0.01	0	same as IHC		V	V
4	<1%	<1%	≥1%	0.01	0.02	0	0.01	0	higher than IHC
5	<1%	<1%	≥1%	0.01	0.03	0	0	0.01	higher than IHC	V	V
6	≥1%	≥1%	≥1%	0.13	0.19	0.11	0.13	0.02	same as IHC
7	<1%	<1%	<1%	0	0	0	0	0	same as IHC
8	<1%	<1%	<1%	0	0	0	0	0	same as IHC
9	<1%	<1%	<1%	0	0.01	0	0	0	same as IHC	V
10	<1%	≥1%	≥1%	0.03	0.05	0.01	0.02	0.01	higher than IHC
11	≥1%	≥1%	≥1%	0.01	0.03	0	0	0.01	same as IHC	V	V	V
12	≥1%	≥1%	≥1%	0.02	0.07	0	0.01	0.02	same as IHC	V	V
13	≥1%	≥1%	<1%	0	0.01	0	0	0	lower than IHC	V	V
14	≥1%	≥1%	<1%	0	0	0	0	0	lower than IHC
15	≥1%	≥1%	≥1%	0.01	0.01	0	0.01	0	same as IHC
16	≥1%	≥1%	≥1%	0.14	0.36	0.06	0.12	0.08	same as IHC			V
17	<1%	≥1%	≥1%	0.01	0.06	0	0	0.02	higher than IHC	V	V	V
18	≥1%	<1%	<1%	0	0.01	0	0	0	lower than IHC	V		V
19	<1%	<1%	<1%	0	0	0	0	0	same as IHC
20	≥1%	<1%	<1%	0	0	0	0	0	lower than IHC			V
